# Supplementary material for: Cancer-Associated Stromal Cells Promote the Contribution of MMP2-Positive Bone Marrow-Derived Cells to Oral Squamous Cell Carcinoma Invasion
Source: Cancers (Basel). 2021 Dec 28;14(1):137. doi: 10.3390/cancers14010137 (PMC8750016; doi:10.3390/cancers14010137)
Supplement: Supplementary file 1 [file cancers-14-00137-s001.zip]

Archive with 1 entries (1 files):
- cancers-1483923-Supplementary fixed.pdf
